# Supplementary material for: Assessment of ovarian dysfunction induced by environmental toxins: a systematic review
Source: Front Public Health. 2025 Jul 30;13:1575418. doi: 10.3389/fpubh.2025.1575418 (PMC12343636; doi:10.3389/fpubh.2025.1575418)
Supplement: Supplementary file 2 [file Table_2.xlsx]

## Sheet: Sheet1
Supplementary Table A.2 GRADE assessment and evidence profile
No. of studies	Study quality	Concerns about certainty (serious concerns: >50% of information is from studies at low risk of bias)	Inconsistency	Concerns about certainty	Indirectness	Concerns about certainty	Imprecision	Concerns about certainty	Publication bias	Concerns about certainty	Certainty
Polyfluoroalkyl Substances
4	3/4 studies were of high quality.	No concerns	1/4 of the studies denied a significant association between E2 and PFAS, but pointed out that FSH might mediate the PFAS-induced early menopause; 1/4 of the studies showed a positive correlation between PFAS and AFC; 1/4 of the studies found a significant negative correlation between E2 and PFAS in nulliparous women, while no reports have been made on the association between AMH and PFAS.	Serious concerns	2/4 of the studies provided direct evidence of ovarian reserve based on AMH and AFC, while 2/4 of the studies used FSH and E2 as ovarian marker.	Borderline	Sample size >1000,although there is one study with a sample size of less than 100.	Borderline	No publication bias was suspected, as both significant and non-significant findings were found.	No concerns	Moderate certainty ⊕⊕⊕⊝
Phthalates
7	6/7 studies were of high quality.	No concerns	No impact: 1/7 of the studies did not find a significant association between PAEs and AMH; Positive correlation: 1/7 of the studies found a significant positive correlation between MBP, MEOHP, PAEs, and AFC; 1/7 of the studies showed that overall PAEs were associated with increased AMH and E2 levels; 1/7 of the studies found a positive correlation between E2 and MnBP, MiBP, but did not find a sig…	Borderline	6/7 of the studies used AMH or AFC as ovarian outcome markers, while 1/7 of the studies provided only E2 as an ovarian marker.	No concerns	Although the total sample size of the study > 2500, the outcomes are difficult to standardize.	Serious concerns	No publication bias was suspected, as both significant and non-significant findings were found.	No concerns	Very low certainty ⊕⊝⊝⊝
Benzophenones
1	1/1 study was of high quality.	No concerns	Impossible to tell -One study.	No concerns	The 1/1 study provided direct evidence.	No concerns	Sample size ＜400.	Serious concerns	Only one study had reported a significant decrease, indicating the potential presence of publication bias.	Serious concerns	Very low certainty ⊕⊝⊝⊝
Organochlorine Pesticides
3	0/3 studies were of high quality.	Serious concerns	1/3 of the studies found a negative correlation between HCB and AMH; 1/3 of the studies found a positive correlation between FF DDT and E2; 1/3 of the studies found no association between DDT, DDE, and AMH.	Borderline	3/3 studies provided direct evidence.	No concerns	Sample size >400, although there is one study with a sample size of less than 100.	Borderline	No publication bias was suspected, as both significant and non-significant findings were found.	No concerns	Low certainty ⊕⊕⊝⊝
Polychlorinated Biphenyls
2	0/2 studies were of high quality.	Serious concerns	1/2 of the studies provided evidence showing a negative correlation between PCBs and AFC, as well as a negative correlation with E2, while no association was found between PCBs and FSH; 1/2 of the studies showed a positive correlation between PCBs and AFC, with no association found between PCBs and AMH.	Serious concerns	2/2 studies provided direct evidence.	No concerns	Sample size ＜400.	Serious concerns	No publication bias was suspected, as both significant and non-significant findings were found.	No concerns	Very low certainty ⊕⊝⊝⊝
Bisphenol A
3	2/3 studies were of high quality.	Borderline	2/3 of the studies found a negative correlation between BPA and E2; 1/3 of the studies indicated no significant association between BPA and E2.	Borderline	None of the 3 studies provided indirect evidence.	Serious concerns	Sample size ＜400.	Serious concerns	No publication bias was suspected, as both significant and non-significant findings were found.	No concerns	Very low certainty ⊕⊝⊝⊝
Parabens
1	1/1 study was of high quality.	No concerns	Impossible to tell -One study.	No concerns	The 1/1 study provided both direct and indirect evidence.	No concerns	Sample size ＜400.	Serious concerns	Only one study had reported a significant decrease, indicating the potential presence of publication bias.	Serious concerns	Very low certainty ⊕⊝⊝⊝
Dioxin
2	1/2 studies were of high quality.	Borderline	1/2 of the studies indicated no significant association between TCDD and E2, while 1/2 of the studies suggested a decrease in E2 levels in the high-exposure group compared to the low-exposure group, though the decrease was not significant.	Borderline	Both 2/2 studies provided indirect evidence.	Serious concerns	Sample size >400,although there is one study with a sample size of less than 150.	Borderline	We did not strongly suspect publication bias because both negative and positive trials had been published, and the search for studies had been comprehensive.	No concerns	Very low certainty ⊕⊝⊝⊝
Triclosan
2	1/2 studies were of high quality.	Borderline	Both 2/2 studies found a negative correlation between triclosan and AFC, while 1/2 of the studies indicated no association between triclosan and E2, FSH, or AMH.	Borderline	1/2 of the studies provided direct evidence for AFC, while 1/2 of the studies provided direct evidence for AMH and indirect indicators for FSH and E2.	No concerns	Sample size >400,although there is one study with a sample size of less than 150.	Borderline	No publication bias was suspected, as both significant and non-significant findings were found.	No concerns	Very low certainty ⊕⊝⊝⊝
PM2.5
12	9/12 studies were of high quality.	No concerns	7/12 of the studies found a negative correlation between PM2.5 and AFC, 4/12 of the studies indicated no significant association between PM2.5 and ovarian reserve markers, and 1/12 of the studies found a negative correlation between PM2.5 and FSH, with E2 levels showing a "U-shaped" exposure-response curve in relation to PM2.5.	Borderline	11/12 of the studies provided direct evidence, while 1/12 of the studies provided indirect evidence.	No concerns	Sample size >400.	No concerns	We did not strongly suspect publication bias because both negative and positive trials had been published, and the search for studies had been comprehensive.	No concerns	High ⊕⊕⊕⊕
PM10
9	5/9 studies were of high quality.	No concerns	3/9 of the studies indicated no significant association between PM10 and ovarian reserve markers, 5/9 of the studies found a negative correlation between PM10 and AMH, AFC, and FSH, 1/9 of the studies provided evidence of a positive correlation between PM10 and E2, and 1/9 of the studies showed that E2 levels exhibited a "U-shaped" exposure-response curve in relation to PM10.	Serious concerns	7/9 of the studies provided direct evidence, while 2/9 of the studies provided indirect evidence.	No concerns	Sample size >400.	No concerns	We did not strongly suspect publication bias because both negative and positive trials had been published, and the search for studies had been comprehensive.	No concerns	Low certainty ⊕⊕⊝⊝
SOx
6	4/6 studies were of high quality.	Borderline	2/6 of the studies indicated no association between SO2 and changes in AMH, 3/6 of the studies suggested a negative correlation between SO2 and AFC, AMH, and FSH, and 1/6 of the studies found a negative correlation between SO4− and AMH.	Borderline	5/6 of the studies provided direct evidence, while 1/6 of the studies provided indirect evidence.	No concerns	Sample size >400.	No concerns	We did not strongly suspect publication bias because both negative and positive trials had been published, and the search for studies had been comprehensive.	No concerns	Moderate certainty ⊕⊕⊕⊝
NOx
10	6/10 studies were of high quality.	Borderline	4/10 of the studies did not observe a significant association between nitrogen compounds and AMH or AFC, 4/10 of the studies found a negative correlation between nitrogen compounds and AMH or AFC, and 2/10 of the studies suggested a positive correlation between NO2 and E2 , FSH or AMH.	Serious concerns	9/10 of the studies provided direct evidence, while 1/10 of the studies provided indirect evidence.	No concerns	Sample size >400.	No concerns	We did not strongly suspect publication bias because both negative and positive trials had been published, and the search for studies had been comprehensive.	No concerns	Low certainty ⊕⊕⊝⊝
O3
7	4/7 studies were of high quality.	Borderline	1/7 of the studies showed a positive correlation between ozone and FSH, E2, 2/7 of the studies found a negative correlation between ozone and AMH, and 4/7 of the studies indicated no significant association between ozone and ovarian reserve parameters (AFC, AMH, E2, FSH).	Serious concerns	5/7 of the studies provided direct evidence, 1/7 of the studies provided indirect evidence, and 1/7 of the studies provided both direct and indirect evidence.	No concerns	Sample size >400.	No concerns	No publication bias was suspected, as both significant and non-significant findings were found.	No concerns	Very low certainty ⊕⊝⊝⊝
CO
5	3/5 studies were of high quality.	Borderline	4/5 of the studies indicated no significant association between CO and ovarian reserve parameters, while 1/5 of the studies found a negative correlation between CO and FSH, E2.	Borderline	3/5 of the studies provided direct evidence, 1/5 of the studies provided indirect evidence, and 1/5 of the studies provided both direct and indirect evidence.	No concerns	Sample size >400.	No concerns	No publication bias was suspected, as both significant and non-significant findings were found.	No concerns	Very low certainty ⊕⊝⊝⊝
BTEX
1	1/1 study was of high quality.	No concerns	Impossible to tell -One study.	No concerns	The 1/1 study provided direct evidence.	No concerns	Sample size >400.	Serious concerns	Only one study had reported a significant decrease, indicating the potential presence of publication bias.	Serious concerns	Very low Certainty ⊕⊝⊝⊝
Tobacco Smoke
1	1/1 study was of high quality.	No concerns	Impossible to tell -One study.	No concerns	The 1/1 study provided indirect evidence.	Serious concerns	Sample size ＜400.	Serious concerns	Only one study had reported a significant decrease, indicating the potential presence of publication bias.	Serious concerns	Very low certainty ⊕⊝⊝⊝
Hg
3	3/3 studies were of high quality.	No concerns	1/3 of the studies found a positive correlation between mercury levels and AFC, while 2/3 of the studies indicated no significant association between Hg and ovarian reserve markers.	Borderline	1/3 of the studies provided direct evidence, while 2/3 of the studies provided indirect evidence.	Borderline	Sample size >400.	No concerns	We did not strongly suspect publication bias because both negative and positive trials had been published, and the search for studies had been comprehensive.	No concerns	Moderate certainty ⊕⊕⊕⊝
Cd
1	1/1 study was of high quality.	No concerns	1/1 study found a positive correlation between Cd levels and AMH, as well as a positive correlation with early follicular E2.	Borderline	1/1 study provided both direct and indirect evidence.	Borderline	Sample size ＜400.	Serious concerns	Only one study had reported a significant decrease, indicating the potential presence of publication bias.	Serious concerns	Very low certainty ⊕⊝⊝⊝
Pb
1	1/1 study was of high quality.	No concerns	Impossible to tell -One study.	No concerns	1/1 study provided indirect evidence.	Serious concerns	Sample size ＜400.	Serious concerns	Only one study had reported a significant decrease, indicating the potential presence of publication bias.	Serious concerns	Very low certainty ⊕⊝⊝⊝
EBBA-I: The parent Energy Balance and Breast Cancer Aspects study; SMART: the Study of Metals and Assisted Reproductive Technologies; SWAN: the Study of Women’s Health Across the Nation; EARTH: the Environment and Reproductive Health Study; MWHS: the Midlife Women’s Health Study; SWHS: the Seveso Women's Health Study; TLGS: The Tehran Lipid and Glucose Study; IVF: in vitro fertilization; ICSI: in…
Method: The Grading of Recommendations Assessment, Development and Evaluation (GRADE) system (Guyatt et al., 2008), adapted for narrative synthesis according to (Murad et al., 2017) and according to methodological differences in research contributing to each research question was applied. Two people independently assessed the certainty of evidence for each research question and met to resolve any…
