# Supplementary material for: Assessment of ovarian dysfunction induced by environmental toxins: a systematic review
Source: Front Public Health. 2025 Jul 30;13:1575418. doi: 10.3389/fpubh.2025.1575418 (PMC12343636; doi:10.3389/fpubh.2025.1575418)
Supplement: Supplementary file 6 [file Table_6.xlsx]

## Sheet: Sheet1
Comparative analysis of results across different chemical compound
Types of pollutants	Names of pollutants	Author (Year)	Ref ID	Results	Inconsistency
Polyfluoroalkyl Substances	PFOA, PFOS, PFNA, PFDA, PFUnDA, PFHxS, PFOSA, PFHpA, PFHpS, PFDoDA	Emily S Barrett (2015)		Among nulliparous women, follicular E2 and luteal P concentrations were inversely associated with PFOS and PFOSA concentrations. These associations were not evident in parous women, and were attenuated when parity was considered as a confounder, rather than an effect modifier.	1/4 of the studies denied a significant association between E2 and PFAS, but pointed out that FSH might mediate the PFAS-induced early menopause; 1/4 of the studies showed a positive correlation between PFAS and AFC; 1/4 of the studies found a significant negative correlation between E2 and PFAS in nulliparous women, while no reports have been made on the association between AMH and PFAS.
	PFHxS, PFHpA, PFOS, PFOA, PFNA, PFDA, PFUnDA, PFDoA	Richelle D. Björvang (2022)		PFASs, as individual chemicals and as a mixture, were associated with higher basal AFC and OSI but lower embryo quality.
	PFOA, PFOS, PFNA, PFHxS	Natalie M Crawford (2017)		There does not appear to be any correlation between higher levels of individual PFC exposures and ovarian reserve, as measured by AMH.
	PFHxS, n-PFOS, Sm-PFOS, n-PFOA, PFNA	Ning Ding (2022)		It found that the shortening of time to natural menopause by n-PFOA, Sm-PFOS, and PFNA exposure is partially explained by increasing serum FSH concentrations.
Phthalates	MiBP, MnBP, MEHP, 5cx-MEPP, MiNP, cx-MiOP, MiDP	Astrid L. Beck (2024)		The observation that higher follicular levels of MiBP and MnBP were associated with a lower AFC and decreased odds of achieving a heartbeat at gestational week 7 supported the possibility of an influence from this exposure.	No impact: 1/7 of the studies did not find a significant association between PAEs and AMH; Positive correlation: 1/7 of the studies found a significant positive correlation between MBP, MEOHP, PAEs, and AFC; 1/7 of the studies showed that overall PAEs were associated with increased AMH and E2 levels; 1/7 of the studies found a positive correlation between E2 and MnBP, MiBP, but did not find a sig…
	MMP, MEP, MBP, MBzP, MEHP, MEHHP, MEOHP, MOP	Yao-Yao Du (2018)		In this large retrospective study, comprising 415 women undergoing IVF, largely null associations were observed between urinary phthalate metabolites and serum AMH levels.
	MEP, MBP, MiBP, MCPP, MBzP, MEHP, MEHHP, MEOHP, MECPP	Ryan S. Babadi (2024)		When evaluating associations between time-varying mixtures of urinary phthalate metabolites over the 4-year study period and serum hormone concentrations at year 4, higher exposure to the overall mixture was associated with lower estradiol and higher progesterone levels, but not with testosterone levels.
	MBzP, MCOMHP, MCOMOP, mECPP, MEP, MiBP, MnBP	Nathalie Hoffmann-Dishon (2024)		The results indicate a positive association between two phthalate metabolites (MiBP, MnBP) and E2 levels.
	MEHP, MEHHP, MEOHP, MECPP, MCPP, MCOP, MCNP, MBzP, MEP, MiBP,MBP	Carmen Messerlian (2016)		A lower number of growing antral follicles was observed across increasing quartiles of urinary DEHP metabolite concentrations among women seeking infertility treatment. The association was non-linear with a similar decrease in AFC for quartiles 2 through 4 for ∑DEHP and MECPP, and a plateau after quartile 3 for MEHP, MEHHP, and MEOHP.
	MBP, MEP, MiNP, MiDP, MEOHP, MEHHP	Firuza Rajesh Parikh (2023)		Higher accumulated FF levels of MiNP and MiDP were negatively associated with AFC and serum AMH levels, suggesting an adverse effect on the ovarian reserve.
	MEP, MMP, MBP, MEHP, MBzP, MEOHP, MEHHP, MOP	Yangcheng Yao (2024)		MBP, MEOHP and ∑PAEs had significant positive associations with AFC in trend tests for dose-response. In the age-stratified analysis, researchers found a stronger relationship between phthalate metabolite concentrations and AFC among older women and an inverse association among younger women.
Benzophenones	BP-3	Astrid L. Beck (2024)		Higher levels of BP-3 were associated with lower odds of experiencing a live birth, approaching statistical significance.	1/1 study indicated no significant association between BP-3 and ovarian reserve parameters
Organochlorine Pesticides	PeCB, HCB, isomers of HCB (α–HCH, β–HCH, γ–HCH), oxychlordane, transnonachlor, DDT, DDE	Richelle D. Björvang (2022)		OCP was associated with lower AMH levels, a lower likelihood of clinical pregnancy, and a lower likelihood of live birth.	1/3 of the studies found a negative correlation between HCB and AMH; 1/3 of the studies found no significant association between DDT, DDE, and FSH; 1/3 of the studies found no association between DDT, DDE, and AMH.
	DDT, DDE	Michael S. Bloom (2017)		Women with higher FF DDT concentrations had a higher average peak E2 level than women with lower DDT concentrations.
	DDT	Kristina W. Whitworth (2015)		Little evidence of decreased AMH concentrations was observed among women with the highest DDT levels.
Polychlorinated Biphenyls	PCB 74, 99, 118, 138, 153, 156, 170, 180, 183 and 187	Richelle D. Björvang (2022)		PCBs, as individual chemicals and as a mixture, were associated with higher basal AFC and OSI but lower embryo quality.	1/2 of the studies provided evidence showing a negative correlation between PCBs and AFC, as well as a negative correlation with E2, while no association was found between PCBs and FSH; 1/2 of the studies showed a positive correlation between PCBs and AFC, with no association found between PCBs and AMH.
	PCB 28, 44, 49, 52, 66, 74, 87, 99, 101, 105, 110, 118, 138, 146, 149, 151, 153, 170, 180, 183 and 187	Michael S. Bloom (2017)		The study provided evidence showing a negative correlation between PCBs and AFC, as well as a negative correlation with E2.
Bisphenol A	BPA	Michael S Bloom (2011)		The study found inverse associations between unconjugated serum BPA concentrations and peak E2 levels in women undergoing IVF.	2/3 of the studies found a negative correlation between BPA and E2; 1/3 of the studies indicated no significant association between BPA and E2.
	BPA	E Mok-Lin (2010)		BPA was detected in the urine of the majority of women undergoing IVF, and was inversely associated with number of oocytes retrieved and peak oestradiol levels.
	BPA	Hyun-Ki Kim (2019)		The study indicated no significant association between BPA and E2.
Parabens	MP, PP, BP	Kristen W Smith (2013)		Researchers found a suggestive trend: as urinary PP tertiles increased, AFC levels tended to decrease, and, concurrently, day-3 FSH levels tended to increase.	1/1 study found that as urinary PP levels increased, researchers observed a decrease in AFC levels and an increase in FSH levels on day 3.
Dioxin	TCDD	Marcella Warner (2007)		The study found no clear evidence that 1976 TCDD exposure was associated with ovarian function 20 years later in women exposed to relatively high levels in Seveso, Italy.	1/2 of the studies indicated no significant association between TCDD and E2, while 1/2 of the studies suggested a decrease in E2 levels in the high-exposure group compared to the low-exposure group, though the decrease was not significant.
	Dioxin (polychlorinated dibenzodioxins+polychlorinated dibenzofurans)	Teruhiko Kido (2014)		The study suggested a decrease in E2 levels in the high-exposure group compared to the low-exposure group, though the decrease was not significant.
Triclosan		Lidia Mínguez-Alarcón (2017)		Specific gravity–adjusted urinary triclosan concentrations were inversely associated with AFC in women seeking care at a fertility center. This association was modified by age and body mass index, with the younger and leaner women showing larger decreases in AFC.	Both 2/2 studies found a negative correlation between triclosan and AFC, while 1/2 of the studies indicated no association between triclosan and E2, FSH, or AMH.
		Joanna Jurewicz (2019)		Urinary concentrations of triclosan decrease antral follicle count. No associations between other parameters of ovarian reserve (E2, FSH and AMH levels) and triclosan concentrations.
PM2.5		Lanlan Fang (2023)		The study found a negative correlation between PM2.5 and FSH, with E2 levels showing a "U-shaped" exposure-response curve in relation to PM2.5. After age stratification, the analysis revealed that PM2.5/PM10 exposure had significantly stronger negative effects on E2 and FSH levels in older women (>30 years) (P <0.05)	7/12 of the studies found a negative correlation between PM2.5 and AFC, 4/12 of the studies indicated no significant association between PM2.5 and ovarian reserve markers, and 1/12 of the studies suggested a negative correlation between PM2.5 and FSH, with E2 levels showing a "U-shaped" exposure-response curve in relation to PM10.
		Audrey J.Gaskins (2019)		Every 2 µg/m3 increase in estimated PM2.5 exposure was associated with a −7.2% lower AFC.The association of PM2.5 with antral follicle count was stronger among women with female factor infertility (−16.3% per 2 µg/m3).
		Xiaoqin Feng (2021)		No significant association between PM2.5 and ovarian reserve markers was observed during three periods.
		Robert B. Hood (2021)		Higher exposure to PM2.5 was associated with lower AFC (−6.2% per 2 μg/m3 [1 SD increase] 95% CI −11.8, −0.3)
		Katarzyna Wieczorek (2024)		Significant negative association between PM2,5 and AMH (p = 0.032), as well as AFC (p = 0.044) was observed.
		Hannah Kim (2021)		When researchers restrict the analysis to those living in Seoul, IQR-increases in 1 and 12 month-average PM2.5 were associated with 3% and 10% decrease in AMH ratio.
		Lihong Pang (2023)​		During W1, the level of AMH changed by -2.1% per 10 μg/m³ increase in PM2.5, respectively. The effect estimates for PM2.5 were significant during W2, while minimal association was observed during W3.
		Zahra Namvar (2023)		This study did not find significant association between air pollution and AMH in middle age women in Tehran, Iran.
		Shuangyan Liu (2023)		When PM2.5 exposure levels were equal to 50th percentile or more, monotonically decreased AMH levels and increased risks of low AMH were seen with increasing PM2.5 concentrations during W1 and W4 (P < 0.05).
		Sarah LaPointe (2024)		Ambient air pollution exposure in the 3 months before AFC was not associated with AFC. An IQR increase in PM2.5 in the 3 months before AFC and during stimulation was associated with -7.5% and -6.4% fewer mature oocytes, and a -1.9 and -1.0 lower OSI, respectively.
		Antonio La Marca (2020)		AMH levels were inversely related to environmental pollutants, such as PM2.5 (Rho = −0.062, P = 0.021).
		Allyson M Gregoire（2021）		This study indicated no significant association between PM2.5 and ovarian reserve markers.
		Xinyan Wang (2023)		The negative association for PM2.5 was more prominent during the four months when primary follicles developed into preantral follicles (i.e., period 2).
PM10		Lanlan Fang (2023)		The study found a negative correlation between PM10 and FSH, with E2 levels showing a "U-shaped" exposure-response curve in relation to PM10. After age stratification, the analysis revealed that PM2.5/PM10 exposure had significantly stronger negative effects on E2 and FSH levels in older women (>30 years) (P <0.05)	3/9 of the studies indicated no significant association between PM10 and ovarian reserve markers, 5/9 of the studies found a negative correlation between PM10 and AMH, AFC, and FSH, 1/9 of the studies provided evidence of a positive correlation between PM10 and E2, and 1/9 of the studies showed that E2 levels exhibited a "U-shaped" exposure-response curve in relation to PM10.
		Xiaoqin Feng (2021)		No significant association between PM10 and ovarian reserve markers was observed during three periods.
		Katarzyna Wieczorek (2024)		The study results suggest that exposure to PM10 on AFC may be more pronounced among women diagnosed with female factor infertility.
		Hannah Kim (2021)		In multivariable models, an interquartile range -increase in 1 month-average PM10 was associated with decrease in AMH ratio among total population.
		Lihong Pang (2023)​		The study found lower AMH following higher PM10 exposure during the whole development process from primary to small antral follicles (W1). The results indicated the adverse effect of PMs increased with the physical size declining from 10 to 1 μm.
		Zahra Namvar (2023)		This study did not find significant association between air pollution and AMH in middle age women in Tehran, Iran.
		Antonio La Marca (2020)		AMH levels were inversely related to environmental pollutants, such as PM10 (Rho = −0.088, P = 0.001).
		Allyson M Gregoire（2021）		The study observed little to no evidence of associations between AMH and PM10.
		Merklinger-Gruchala A（2022）		During the early luteal phase, profiles of E2 were elevated among women with higher versus lower exposure to PM10 (p = 0.02, post-hoc tests).
SOx	SO2	Lanlan Fang (2023)		The results showed that each one-interquartile range (IQR) increment in SO2 was associated with -0.26[-0.30, -0.22] decrease in FSH.Moreover, researchers observed the "U" exposure-response curves between SO2 concentrations and E2 levels.	2/6 of the studies indicated no association between SO2 and changes in AMH, 3/6 of the studies suggested a negative correlation between SO2 and AFC, AMH, and FSH, and 1/6 of the studies found a negative correlation between SO4− and AMH.
		Xiaoqin Feng (2021)		Increased SO2 level exposure during the development process of antral follicle was significantly associated with lower AFC. Women aged of ≥30 years old may be more susceptible to SO2 exposure.
		Katarzyna Wieczorek (2024)		Exposure to SO2 in the 4th quartile of exposure compared to the first one decrease the AFC. The results also suggest that SO2 exposure on AFC may be more pronounced among women with a female factor infertility diagnosis.
		Hannah Kim (2021)		The associations between SO2 and AMH level for four averaging periods were close to null.
		Zahra Namvar (2023)		This study did not find significant association between air pollution and AMH in middle age women in Tehran, Iran.
	SO4 2-	Shuangyan Liu (2023)		SO4 2- exposures during W4 were positively associated with low AMH. Additionally, the associations were stronger among women aged <35 years, lived in urban regions, or measured AMH in cold-season.
NOx	NO2	Lanlan Fang (2023)		The study suggested a positive correlation between NO2 and E2 or FSH.	5/10 of the studies did not observe a significant association between nitrogen compounds and AMH or AFC, 4/10 of the studies found a negative correlation between nitrogen compounds and AMH or AFC, and 1/10 of the studies suggested a positive correlation between NO2 and E2 or FSH.
		Xiaoqin Feng (2021)		Although no significant association of NO2 levels with AFC during period 1 was observed, negative associations were observed between AFC and quartiles of NO2 levels: Q2, Q3 and Q4 compared with Q1 during period 1. The second quartile of NO2 level was inversely associated with AFC during period 2. During period 3, inverse association was observed between AFC and Q2, Q3 and Q4.
		Katarzyna Wieczorek (2024)		NOx was not significantly associated with ovarian reserve parameters.
		Hannah Kim (2021)		The study did not observe a significant association between NO2 and AMH.
		Lihong Pang (2023)​		The level of AMH changed by -4.5% per 10 μg/m3 increase in NO2 during W1. The effect estimates for NO2 were significant during W2, while a minimal association was observed in W3.
		Antonio La Marca (2020)		Considering NO2 quartiles, higher AMH levels were observed in the third quartile compared to the fourth quartile, even after adjustment for age. When considering an AMH cut-off of 0.3 ng/ml, a significantly higher frequency of women with severe ovarian reserve reduction was shown only in the fourth quartile for NO2.
		Allyson M Gregoire（2021）		Women in the highest quartile of NO2 exposure, a traffic-related pollutant, had higher estimated AMH concentrations compared with the lowest quartile.
	NO、NO2、NOx	Zahra Namvar (2023)		This study did not find significant association between air pollution and AMH in middle age women in Tehran, Iran.
	NH4+、NO3−	Shuangyan Liu (2023)		Ammonium (NH4+) and nitrate (NO3-) levels during W1, and NH4+ and NO3- levels during W4, were significantly associated with decreased AMH levels.
	NOx	Sarah LaPointe (2024)		The study found null associations between ovarian reserve and NOx levels.
O3		Lanlan Fang (2023)		The study showed a positive correlation between O3 and FSH, E2.	1/7 of the studies showed a positive correlation between ozone and FSH, E2, 2/7 of the studies found a negative correlation between ozone and AMH, and 4/7 of the studies indicated no significant association between O3 and ovarian reserve parameters (AFC, AMH, E2, FSH).
		Shuangyan Liu (2024)		Each 10 μg/m3 increases in O3 were associated with 2.34%, 2.08%, 4.20% , and 8.91% decreased AMH levels during W1-W4; AMH levels decreased by 15.85%, 11.90%, 16.92% in the fourth quartile during W1, W3, and W4 when comparing the extreme quartile, with significant exposure-response relationships during W4.
		Xinyan Wang (2023)		During the six months from the primary to early antral follicle stage (Period 1), each 10 μg/m3 increase in O3 exposure was associated with a −0.31 ng/mL change in AMH.
		Xiaoqin Feng (2021)		No significant association between O3 and AFC was observed during three periods.
		Katarzyna Wieczorek (2024)		O3 was not significantly associated with ovarian reserve parameters.
		Hannah Kim (2021)		The study did not observe a significant association between O3 and AMH.
		Lihong Pang (2023)​		No significant association was observed for O3 exposure during all three exposure windows.
CO		Lanlan Fang (2023)		The study showed a negative correlation between CO and FSH, E2.	4/5 of the studies indicated no significant association between CO and ovarian reserve parameters, while 1/5 of the studies found a negative correlation between CO and FSH, E2.
		Xiaoqin Feng (2021)		No significant association between CO and AFC was observed during three periods.
		Katarzyna Wieczorek (2024)		CO was not significantly associated with ovarian reserve parameters.
		Hannah Kim (2021)		The study did not observe a significant association between CO and AMH.
		Sarah LaPointe (2024)		The study found null associations between ovarian reserve and CO levels.
BTEX		Zahra Namvar (2023)		The study did not find significant association between air pollution and AMH in middle age women in Tehran, Iran.	1/1 study indicated no significant association between BTEX and ovarian reserve parameters
Tobacco Smoke	Total Smoke Exposure	Merklinger-Gruchala A（2022）		The study found that tobacco smoke indicates a significant association with increased E2 levels.	1/1 study found a negative correlation between tobacco smoke and E2 levels.
Hg		Lidia Mínguez-Alarcón (2021)		Researchers found that hair Hg levels were positively related to AFC. This association became attenuated after adjusting for intake of n3PUFA (long chain omega-3 polyunsaturated fatty acids) and it was only observed among women above the median of total n3PUFA intake.	1/3 of the studies found a positive correlation between mercury levels and AFC, while 2/3 of the studies indicated no significant association between Hg and ovarian reserve markers.
		L. W. Jackson (2011)		The study indicated no significant association between Hg and ovarian reserve markers.
		Diane L Wright (2015)		Hair Hg levels were not related to ovarian stimulation outcomes (peak estradiol levels, total and mature oocyte yields) or to fertilization rate, embryo quality, clinical pregnancy rate or live birth rate.
Cd		L. W. Jackson (2011); Keewan Kim (2021)		The study found a positive correlation between Cd levels and AMH, as well as a positive correlation with early follicular E2.	1/1 study found a positive correlation between Cd levels and AMH, as well as a positive correlation with early follicular E2.
Pb		L. W. Jackson (2011)		No associations were observed between Pb and the outcomes in adjusted analyses.	1/1 study indicated no significant association between Pb and ovarian reserve parameters
IVF: in vitro fertilization; ICSI: intracytoplasmic sperm injection; PFAS: perfluoroalkyl substances; PAEs: Phthalates; PFOA: Perfluorooctanoate; PFOS: Perfluorooctane sulfonate; PFNA: Perfluorononanoate; PFDA: Perfluorodecanoate; PFUnDA: Perfluoroundecanoate; PFHxS: Perfluorohexane sulfonate; PFOSA: Perfluorooctane sulfonamide; PFHpA: Perfluoroheptanoate; PFHpS: Perfluoroheptane sulfonate; PFDoD…
