# Supplementary material for: Assessment of ovarian dysfunction induced by environmental toxins: a systematic review
Source: Front Public Health. 2025 Jul 30;13:1575418. doi: 10.3389/fpubh.2025.1575418 (PMC12343636; doi:10.3389/fpubh.2025.1575418)
Supplement: Supplementary file 7 [file Table_7.xlsx]

## Sheet: Sheet1
Summary of Pollutants, Mechanisms of Action, and Associated Reproductive Outcomes
Types of pollutants	Names of pollutants	Source	Mechanisms	Author (Year)	Reproductive outcomes
Polyfluoroalkyl Substances	PFOA, PFOS, PFNA, PFDA, PFUnDA, PFHxS, PFOSA, PFHpA, PFHpS, PFDoDA, PFDoA, n-PFOS, Sm-PFOS, n-PFOA	waterproof, oil-repellent, and stain-resistant materials, as well as heat-resistant products, such as food packaging, non-stick cookware, and textiles	PFAS exposure adversely affects ovarian health by generating excessive ROS, activating intrinsic apoptosis pathways, impairing mitochondrial function, and disrupting oocyte structural integrity, ultimately causing oocyte apoptosis and necrosis.	Emily S Barrett (2015)	Among nulliparous women, follicular E2 and luteal P concentrations were inversely associated with PFOS and PFOSA concentrations. These associations were not evident in parous women, and were attenuated when parity was considered as a confounder, rather than an effect modifier.
				Richelle D. Björvang (2022)	PFASs, as individual chemicals and as a mixture, were associated with higher basal AFC and OSI but lower embryo quality.
				Natalie M Crawford (2017)	There does not appear to be any correlation between higher levels of individual PFC exposures and ovarian reserve, as measured by AMH.
				Ning Ding (2022)	It found that the shortening of time to natural menopause by n-PFOA, Sm-PFOS, and PFNA exposure is partially explained by increasing serum FSH concentrations.
Phthalates	MiBP, MnBP, MEHP, 5cx-MEPP, MiNP, cx-MiOP, MiDP, MMP, MEP, MBP, MBzP, MEHHP, MEOHP, MOP, MCPP, MECPP, MCOMHP, MCOMOP, mECPP, MCOP, MCNP	plastic products, cosmetics, and cleaning products	PAEs upregulate ovarian inflammatory genes while suppressing cholesterol/steroid synthesis. In vivo studies show DEHP exposure elevates γH2AX (DNA damage marker), promotes ovarian cell apoptosis, and inhibits granulosa cell proliferation in lactating mice.	Astrid L. Beck (2024)	The observation that higher follicular levels of MiBP and MnBP were associated with a lower AFC and decreased odds of achieving a heartbeat at gestational week 7 supported the possibility of an influence from this exposure.
				Yao-Yao Du (2018)	In this large retrospective study, comprising 415 women undergoing IVF, largely null associations were observed between urinary phthalate metabolites and serum AMH levels.
				Ryan S. Babadi (2024)	When evaluating associations between time-varying mixtures of urinary phthalate metabolites over the 4-year study period and serum hormone concentrations at year 4, higher exposure to the overall mixture was associated with lower estradiol and higher progesterone levels, but not with testosterone levels.
				Nathalie Hoffmann-Dishon (2024)	The results indicate a positive association between two phthalate metabolites (MiBP, MnBP) and E2 levels.
				Carmen Messerlian (2016)	A lower number of growing antral follicles was observed across increasing quartiles of urinary DEHP metabolite concentrations among women seeking infertility treatment. The association was non-linear with a similar decrease in AFC for quartiles 2 through 4 for ∑DEHP and MECPP, and a plateau after quartile 3 for MEHP, MEHHP, and MEOHP.
				Firuza Rajesh Parikh (2023)	Higher accumulated FF levels of MiNP and MiDP were negatively associated with AFC and serum AMH levels, suggesting an adverse effect on the ovarian reserve.
				Yangcheng Yao (2024)	MBP, MEOHP and ∑PAEs had significant positive associations with AFC in trend tests for dose-response. In the age-stratified analysis, researchers found a stronger relationship between phthalate metabolite concentrations and AFC among older women and an inverse association among younger women.
Benzophenones	BP-3	sunscreens, nail polishes, enamel paints, bath products, and skincare products	Hydroxylated benzophenones (BP-3, BP-1, BP-2) demonstrate estrogenic/anti-androgenic activity in vitro/vivo, disrupting reproduction via oocyte development inhibition.	Astrid L. Beck (2024)	Higher levels of BP-3 were associated with lower odds of experiencing a live birth, approaching statistical significance.
Organochlorine Pesticides	PeCB, HCB, isomers of HCB (α–HCH, β–HCH, γ–HCH), oxychlordane, transnonachlor, DDT, DDE	animal-derived foods including poultry, meat, eggs, milk, and animal fat	OCPs impair hormone signaling via anti-estrogenic/anti-androgenic effects, disrupting endocrine function through aromatase and steroidogenic enzyme inhibition, ultimately compromising gonadal health.	Richelle D. Björvang (2022)	OCP was associated with lower AMH levels, a lower likelihood of clinical pregnancy, and a lower likelihood of live birth.
				Michael S. Bloom (2017)	Women with higher FF DDT concentrations had a higher average peak E2 level than women with lower DDT concentrations.
				Kristina W. Whitworth (2015)	Little evidence of decreased AMH concentrations was observed among women with the highest DDT levels.
Polychlorinated Biphenyls	PCB 28, 44, 49, 52, 66, 74, 87, 99, 101, 105, 110, 118, 138, 146, 149, 151, 153, 156, 170, 180, 183, 187	printing inks, copying paper, coolants and insulating materials for electrical equipment, paints, and lubricants	PCBs alter steroidogenic enzyme gene expression (CYP17, 3β-HSD, CYP19), impairing ovarian hormone synthesis and secretion.	Richelle D. Björvang (2022)	PCBs, as individual chemicals and as a mixture, were associated with higher basal AFC and OSI but lower embryo quality.
				Michael S. Bloom (2017)	The study provided evidence showing a negative correlation between PCBs and AFC, as well as a negative correlation with E2.
Bisphenol A	BPA	plastic products, food cans, and thermal paper	In vitro, 100 μM BPA inhibited proliferation and induced autophagy in human granulosa cells. In mice, BPA impaired folliculogenesis, causing follicular cysts, granulosa cell loss, and reduced E2, P, and AMH levels.	Michael S Bloom (2011)	The study found inverse associations between unconjugated serum BPA concentrations and peak E2 levels in women undergoing IVF.
				E Mok-Lin (2010)	BPA was detected in the urine of the majority of women undergoing IVF, and was inversely associated with number of oocytes retrieved and peak oestradiol levels.
				Hyun-Ki Kim (2019)	The study indicated no significant association between BPA and E2.
Parabens	MP, PP, BP	preservatives in cosmetics, pharmaceuticals, and food products	Dermal/ingestion exposure induces oxidative stress, causing ovarian cell damage/apoptosis, potentially compromising fertility.	Kristen W Smith (2013)	Researchers found a suggestive trend: as urinary PP tertiles increased, AFC levels tended to decrease, and, concurrently, day-3 FSH levels tended to increase.
Dioxin	TCDD, PCDD/Fs	by-products of numerous industrial activities and all combustion processes	TCDD exposure prolongs time-to-pregnancy (25% per 10-fold increase) and doubles infertility risk in humans, while inducing granulosa cell apoptosis and reducing follicle counts in animals	Marcella Warner (2007)	The study found no clear evidence that 1976 TCDD exposure was associated with ovarian function 20 years later in women exposed to relatively high levels in Seveso, Italy.
				Teruhiko Kido (2014)	The study suggested a decrease in E2 levels in the high-exposure group compared to the low-exposure group, though the decrease was not significant.
Triclosan		soaps, toothpaste, and deodorants, as well as medical devices	In vitro, TCS (0-10 µM) stimulated E2/P secretion and upregulated steroidogenic genes in human KGN cells. In Yellow River carp, 0.16 mg/L TCS disrupted the HPO axis by elevating E2 and hypothalamic mRNA levels.	Lidia Mínguez-Alarcón (2017)	Specific gravity–adjusted urinary triclosan concentrations were inversely associated with AFC in women seeking care at a fertility center. This association was modified by age and body mass index, with the younger and leaner women showing larger decreases in AFC.
				Joanna Jurewicz (2019)	Urinary concentrations of triclosan decrease antral follicle count. No associations between other parameters of ovarian reserve (E2, FSH and AMH levels) and triclosan concentrations.
PM2.5		Waste gases originating from industrial emissions, road dust, vehicle exhaust, and secondary pollutants formed through complex atmospheric reactions	PM induces cytotoxicity, oxidative stress and inflammation in humans, activating ovarian NF-κB pathway to upregulate apoptosis genes and accelerate granulosa/oocyte death.	Lanlan Fang (2023)	The study found a negative correlation between PM2.5 and FSH, with E2 levels showing a "U-shaped" exposure-response curve in relation to PM2.5. After age stratification, the analysis revealed that PM2.5/PM10 exposure had significantly stronger negative effects on E2 and FSH levels in older women (>30 years) (P <0.05)
				Audrey J.Gaskins (2019)	Every 2 µg/m3 increase in estimated PM2.5 exposure was associated with a −7.2% lower AFC.The association of PM2.5 with antral follicle count was stronger among women with female factor infertility (−16.3% per 2 µg/m3).
				Xiaoqin Feng (2021)	No significant association between PM2.5 and ovarian reserve markers was observed during three periods.
				Robert B. Hood (2021)	Higher exposure to PM2.5 was associated with lower AFC (−6.2% per 2 μg/m3 [1 SD increase] 95% CI −11.8, −0.3)
				Katarzyna Wieczorek (2024)	Significant negative association between PM2,5 and AMH (p = 0.032), as well as AFC (p = 0.044) was observed.
				Hannah Kim (2021)	When researchers restrict the analysis to those living in Seoul, IQR-increases in 1 and 12 month-average PM2.5 were associated with 3% and 10% decrease in AMH ratio.
				Lihong Pang (2023)​	During W1, the level of AMH changed by -2.1% per 10 μg/m³ increase in PM2.5, respectively. The effect estimates for PM2.5 were significant during W2, while minimal association was observed during W3.
				Zahra Namvar (2023)	This study did not find significant association between air pollution and AMH in middle age women in Tehran, Iran.
				Shuangyan Liu (2023)	When PM2.5 exposure levels were equal to 50th percentile or more, monotonically decreased AMH levels and increased risks of low AMH were seen with increasing PM2.5 concentrations during W1 and W4 (P < 0.05).
				Sarah LaPointe (2024)	Ambient air pollution exposure in the 3 months before AFC was not associated with AFC. An IQR increase in PM2.5 in the 3 months before AFC and during stimulation was associated with -7.5% and -6.4% fewer mature oocytes, and a -1.9 and -1.0 lower OSI, respectively.
				Antonio La Marca (2020)	AMH levels were inversely related to environmental pollutants, such as PM2.5 (Rho = −0.062, P = 0.021).
				Allyson M Gregoire（2021）	This study indicated no significant association between PM2.5 and ovarian reserve markers.
				Xinyan Wang (2023)	The negative association for PM2.5 was more prominent during the four months when primary follicles developed into preantral follicles (i.e., period 2).
PM10		Waste gases	PM induces cytotoxicity, oxidative stress and inflammation in humans, activating ovarian NF-κB pathway to upregulate apoptosis genes and accelerate granulosa/oocyte death.	Lanlan Fang (2023)	The study found a negative correlation between PM10 and FSH, with E2 levels showing a "U-shaped" exposure-response curve in relation to PM10. After age stratification, the analysis revealed that PM2.5/PM10 exposure had significantly stronger negative effects on E2 and FSH levels in older women (>30 years) (P <0.05)
				Xiaoqin Feng (2021)	No significant association between PM10 and ovarian reserve markers was observed during three periods.
				Katarzyna Wieczorek (2024)	The study results suggest that exposure to PM10 on AFC may be more pronounced among women diagnosed with female factor infertility.
				Hannah Kim (2021)	In multivariable models, an interquartile range -increase in 1 month-average PM10 was associated with decrease in AMH ratio among total population.
				Lihong Pang (2023)​	The study found lower AMH following higher PM10 exposure during the whole development process from primary to small antral follicles (W1). The results indicated the adverse effect of PMs increased with the physical size declining from 10 to 1 μm.
				Zahra Namvar (2023)	This study did not find significant association between air pollution and AMH in middle age women in Tehran, Iran.
				Antonio La Marca (2020)	AMH levels were inversely related to environmental pollutants, such as PM10 (Rho = −0.088, P = 0.001).
				Allyson M Gregoire（2021）	The study observed little to no evidence of associations between AMH and PM10.
				Merklinger-Gruchala A（2022）	During the early luteal phase, profiles of E2 were elevated among women with higher versus lower exposure to PM10 (p = 0.02, post-hoc tests).
SOx	SO2, SO4 2-	Waste gases	Pollutant mixtures impair reproduction via hormonal, oxidative, genotoxic, and epigenetic pathways.	Lanlan Fang (2023)	The results showed that each one-interquartile range (IQR) increment in SO2 was associated with -0.26[-0.30, -0.22] decrease in FSH.Moreover, researchers observed the "U" exposure-response curves between SO2 concentrations and E2 levels.
				Xiaoqin Feng (2021)	Increased SO2 level exposure during the development process of antral follicle was significantly associated with lower AFC. Women aged of ≥30 years old may be more susceptible to SO2 exposure.
				Katarzyna Wieczorek (2024)	Exposure to SO2 in the 4th quartile of exposure compared to the first one decrease the AFC. The results also suggest that SO2 exposure on AFC may be more pronounced among women with a female factor infertility diagnosis.
				Hannah Kim (2021)	The associations between SO2 and AMH level for four averaging periods were close to null.
				Zahra Namvar (2023)	This study did not find significant association between air pollution and AMH in middle age women in Tehran, Iran.
				Shuangyan Liu (2023)	SO4 2- exposures during W4 were positively associated with low AMH. Additionally, the associations were stronger among women aged <35 years, lived in urban regions, or measured AMH in cold-season.
NOx	NO, NO2, NOx, NH4+, NO3−	Waste gases	Pollutant mixtures impair reproduction via hormonal, oxidative, genotoxic, and epigenetic pathways.	Lanlan Fang (2023)	The study suggested a positive correlation between NO2 and E2 or FSH.
				Xiaoqin Feng (2021)	Although no significant association of NO2 levels with AFC during period 1 was observed, negative associations were observed between AFC and quartiles of NO2 levels: Q2, Q3 and Q4 compared with Q1 during period 1. The second quartile of NO2 level was inversely associated with AFC during period 2. During period 3, inverse association was observed between AFC and Q2, Q3 and Q4.
				Katarzyna Wieczorek (2024)	NOx was not significantly associated with ovarian reserve parameters.
				Hannah Kim (2021)	The study did not observe a significant association between NO2 and AMH.
				Lihong Pang (2023)​	The level of AMH changed by -4.5% per 10 μg/m3 increase in NO2 during W1. The effect estimates for NO2 were significant during W2, while a minimal association was observed in W3.
				Antonio La Marca (2020)	Considering NO2 quartiles, higher AMH levels were observed in the third quartile compared to the fourth quartile, even after adjustment for age. When considering an AMH cut-off of 0.3 ng/ml, a significantly higher frequency of women with severe ovarian reserve reduction was shown only in the fourth quartile for NO2.
				Allyson M Gregoire（2021）	Women in the highest quartile of NO2 exposure, a traffic-related pollutant, had higher estimated AMH concentrations compared with the lowest quartile.
				Zahra Namvar (2023)	This study did not find significant association between air pollution and AMH in middle age women in Tehran, Iran.
				Shuangyan Liu (2023)	Ammonium (NH4+) and nitrate (NO3-) levels during W1, and NH4+ and NO3- levels during W4, were significantly associated with decreased AMH levels.
				Sarah LaPointe (2024)	The study found null associations between ovarian reserve and NOx levels.
O3		Waste gases	Pollutant mixtures impair reproduction via hormonal, oxidative, genotoxic, and epigenetic pathways.	Lanlan Fang (2023)	The study showed a positive correlation between O3 and FSH, E2.
				Shuangyan Liu (2024)	Each 10 μg/m3 increases in O3 were associated with 2.34%, 2.08%, 4.20% , and 8.91% decreased AMH levels during W1-W4; AMH levels decreased by 15.85%, 11.90%, 16.92% in the fourth quartile during W1, W3, and W4 when comparing the extreme quartile, with significant exposure-response relationships during W4.
				Xinyan Wang (2023)	During the six months from the primary to early antral follicle stage (Period 1), each 10 μg/m3 increase in O3 exposure was associated with a −0.31 ng/mL change in AMH.
				Xiaoqin Feng (2021)	No significant association between O3 and AFC was observed during three periods.
				Katarzyna Wieczorek (2024)	O3 was not significantly associated with ovarian reserve parameters.
				Hannah Kim (2021)	The study did not observe a significant association between O3 and AMH.
				Lihong Pang (2023)​	No significant association was observed for O3 exposure during all three exposure windows.
CO		Waste gases	Pollutant mixtures impair reproduction via hormonal, oxidative, genotoxic, and epigenetic pathways.	Lanlan Fang (2023)	The study showed a negative correlation between CO and FSH, E2.
				Xiaoqin Feng (2021)	No significant association between CO and AFC was observed during three periods.
				Katarzyna Wieczorek (2024)	CO was not significantly associated with ovarian reserve parameters.
				Hannah Kim (2021)	The study did not observe a significant association between CO and AMH.
				Sarah LaPointe (2024)	The study found null associations between ovarian reserve and CO levels.
BTEX		Waste gases	Pollutant mixtures impair reproduction via hormonal, oxidative, genotoxic, and epigenetic pathways.	Zahra Namvar (2023)	The study did not find significant association between air pollution and AMH in middle age women in Tehran, Iran.
Tobacco Smoke	Total Smoke Exposure	Waste gases	Pollutant mixtures impair reproduction via hormonal, oxidative, genotoxic, and epigenetic pathways.	Merklinger-Gruchala A（2022）	The study found that tobacco smoke indicates a significant association with increased E2 levels.
Hg		Originate from human activities (mining, industry, transport) and natural sources (rock weathering, volcanic eruptions)	Hg exposure elevates PCOS risk through endocrine disruption.	Lidia Mínguez-Alarcón (2021)	Researchers found that hair Hg levels were positively related to AFC. This association became attenuated after adjusting for intake of n3PUFA (long chain omega-3 polyunsaturated fatty acids) and it was only observed among women above the median of total n3PUFA intake.
				L. W. Jackson (2011)	The study indicated no significant association between Hg and ovarian reserve markers.
				Diane L Wright (2015)	Hair Hg levels were not related to ovarian stimulation outcomes (peak estradiol levels, total and mature oocyte yields) or to fertilization rate, embryo quality, clinical pregnancy rate or live birth rate.
Cd			Pb/Cd disrupt oocyte/cumulus cell ultrastructure (ER/mitochondria/nucleus), impairing maturation, fertilization & steroidogenesis, and inducing apoptosis.	L. W. Jackson (2011); Keewan Kim (2021)	The study found a positive correlation between Cd levels and AMH, as well as a positive correlation with early follicular E2.
Pb				L. W. Jackson (2011)	No associations were observed between Pb and the outcomes in adjusted analyses.
IVF: in vitro fertilization; ICSI: intracytoplasmic sperm injection; PFAS: perfluoroalkyl substances; PAEs: Phthalates; PFOA: Perfluorooctanoate; PFOS: Perfluorooctane sulfonate; PFNA: Perfluorononanoate; PFDA: Perfluorodecanoate; PFUnDA: Perfluoroundecanoate; PFHxS: Perfluorohexane sulfonate; PFOSA: Perfluorooctane sulfonamide; PFHpA: Perfluoroheptanoate; PFHpS: Perfluoroheptane sulfonate; PFDoD…
